# Supplementary material for: The Pathogenomics of the Respiratory Mycoplasma bovis Strains Circulating in Cattle Around the Texas Panhandle, USA
Source: Pathogens. 2025 Feb 8;14(2):167. doi: 10.3390/pathogens14020167 (PMC11858780; doi:10.3390/pathogens14020167)
Supplement: Supplementary file 1 [file pathogens-14-00167-s001.zip]

Archive with 1 entries (1 files):
- pathogens-3412845-supplementary.xlsx
