# Supplementary material for: The Pathogenomics of the Respiratory Mycoplasma bovis Strains Circulating in Cattle Around the Texas Panhandle, USA
Source: Pathogens. 2025 Feb 8;14(2):167. doi: 10.3390/pathogens14020167 (PMC11858780; doi:10.3390/pathogens14020167)
Supplement: Supplementary file 1 [file pathogens-14-00167-s001.zip › pathogens-3412845-supplementary.xlsx]

## Sheet: Sheet1
Gene	Non.unique.Gene.name	Annotation	No..isolates	citation
ulaB		Ascorbate-specific PTS system EIIB component	32 (100%)	Rasheed et al 2017
pdhA		Pyruvate dehydrogenase E1 component subunit alpha	32 (100%)	Xu et al 2022
oppD		Oligopeptide transport ATP-binding protein OppD	32 (100%)	Premachandre et al 2024
group_1365		Single-stranded DNA-binding protein	32 (100%)	Premachandre et al 2024
pdhB		Pyruvate dehydrogenase E1 component subunit beta	32 (100%)	Hegde et al 2015
clpB		Chaperone protein ClpB	32 (100%)	Premachandre et al 2024
rluD		Ribosomal large subunit pseudouridine synthase D	32 (100%)	Premachandre et al 2024
metK		S-adenosylmethionine synthase	32 (100%)	Premachandre et al 2024
ulaC		Ascorbate-specific PTS system EIIA component	32 (100%)	Rasheed et al 2017
msrAB		Peptide methionine sulfoxide reductase msrA/msrB	32 (100%)	Premachandre et al 2024
oppB_2		Oligopeptide transport system permease protein OppB	32 (100%)	Premachandre et al 2024
rnr		Ribonuclease R	32 (100%)	Premachandre et al 2024
dnaJ		Chaperone protein DnaJ	32 (100%)	Premachandre et al 2024
nfo		putative endonuclease 4	32 (100%)	Premachandre et al 2024
pepF1		Oligoendopeptidase F, plasmid	32 (100%)	Premachandre et al 2024
fba		Fructose-bisphosphate aldolase	32 (100%)	Xu et al 2022
eno2		Enolase 2	32 (100%)	Rasheed et al 2017
pta_2		Phosphate acetyltransferase	32 (100%)	Premachandre et al 2024
deoC1		Deoxyribose-phosphate aldolase 1	32 (100%)	Premachandre et al 2024
rluC		Ribosomal large subunit pseudouridine synthase C	32 (100%)	Premachandre et al 2024
oppB_3		Oligopeptide transport system permease protein OppB	32 (100%)	Premachandre et al 2024
group_726		Single-stranded DNA-binding protein	32 (100%)	Premachandre et al 2024
rnhB		Ribonuclease HII	32 (100%)	Premachandre et al 2024
rluB		Ribosomal large subunit pseudouridine synthase B	32 (100%)	Premachandre et al 2024
trmH		tRNA (guanosine(18)-2'-O)-methyltransferase	32 (100%)	Premachandre et al 2024
group_810	oppB_2	Oligopeptide transport system permease protein OppB	32 (100%)	Premachandre et al 2024
pta_1		Phosphate acetyltransferase	32 (100%)	Premachandre et al 2024
trmFO		Methylenetetrahydrofolate--tRNA-(uracil-5-)-methyltransferase TrmFO	31 (97%)	Xu et al 2022
vspG_3		hypothetical protein	30 (94%)	Buchenau et al 2010, Lysnyansky et al 1996, Nussbaum et al 2002
gtsC-2		hypothetical protein	30 (94%)	Premachandre et al 2024
nox		putative NADH oxidase	28 (88%)	Xu et al 2022
vspH_2		hypothetical protein	25 (78%)	Buchenau et al 2010, Lysnyansky et al 1996, Nussbaum et al 2002
group_686	milA	hypothetical protein	24 (75%)	Xu et al 2022
vspJ_1		hypothetical protein	23 (72%)	Buchenau et al 2010, Lysnyansky et al 1996, Nussbaum et al 2002
vspM		hypothetical protein	19 (59%)	Buchenau et al 2010, Lysnyansky et al 1996, Nussbaum et al 2002
mb-mp81		hypothetical protein	19 (59%)	Premachandre et al 2024
vspO		hypothetical protein	19 (59%)	Buchenau et al 2010, Lysnyansky et al 1996, Nussbaum et al 2002
vspJ		hypothetical protein	18 (56%)	Buchenau et al 2010, Lysnyansky et al 1996, Nussbaum et al 2002
vspG_2		hypothetical protein	18 (56%)	Buchenau et al 2010, Lysnyansky et al 1996, Nussbaum et al 2002
group_683	mb-mp81	hypothetical protein	12 (38%)	Premachandre et al 2024
vspA_2		hypothetical protein	10 (32%)	Buchenau et al 2010, Lysnyansky et al 1996, Nussbaum et al 2002
vspK_1		hypothetical protein	10 (32%)	Buchenau et al 2010, Lysnyansky et al 1996, Nussbaum et al 2002
group_382	hsdM-1	type I restriction-modification system, M subunit	7 (22%)	Premachandre et al 2024
vspI_2		hypothetical protein	7 (22%)	Buchenau et al 2010, Lysnyansky et al 1996, Nussbaum et al 2002
group_27	vspI	hypothetical protein	4 (13%)	Buchenau et al 2010, Lysnyansky et al 1996, Nussbaum et al 2002
vspI		hypothetical protein	5 (16%)	Buchenau et al 2010, Lysnyansky et al 1996, Nussbaum et al 2002
nox_2		putative NADH oxidase	5 (16%)	Xu et al 2022
group_612		Single-stranded DNA-binding protein	3 (9%)	Premachandre et al 2024
group_742		putative lipoprotein, S41B peptidase family	2 (6%)	Premachandre et al 2024
group_749		putative type I restriction-modification system, S subunit	2 (6%)	Premachandre et al 2024
group_750		type I restriction modification system, S subunit	2 (6%)	Premachandre et al 2024
vspJ_2		variable surface lipoprotein, VspN	2 (6%)	Buchenau et al 2010, Lysnyansky et al 1996, Nussbaum et al 2002
group_1004	mb-mp81	hypothetical protein	1 (3%)	Premachandre et al 2024
group_17	vspJ	hypothetical protein	2 (6%)	Buchenau et al 2010, Lysnyansky et al 1996, Nussbaum et al 2002
vspH_1		hypothetical protein	2 (6%)	Buchenau et al 2010, Lysnyansky et al 1996, Nussbaum et al 2002
vspG		variable surface lipoprotein, VspG	2 (6%)	Buchenau et al 2010, Lysnyansky et al 1996, Nussbaum et al 2002
vspN		hypothetical protein	2 (6%)	Buchenau et al 2010, Lysnyansky et al 1996, Nussbaum et al 2002
hsdM-2		type I restriction-modification system, M subunit	2 (6%)	Buchenau et al 2010, Lysnyansky et al 1996, Nussbaum et al 2002
group_935		putative lipoprotein, LppB family	2 (6%)	Premachandre et al 2024
vspG_1		variable surface lipoprotein, VspG	1 (3%)	Buchenau et al 2010, Lysnyansky et al 1996, Nussbaum et al 2002
group_1145		putative type I restriction modification system, S subunit	1 (3%)	Premachandre et al 2024
group_1147		putative membrane protein (S41B peptidase family)	1 (3%)	Premachandre et al 2024
group_1184		putative lipoprotein, LppB family	1 (3%)	Premachandre et al 2024
vspK_3		variable surface lipoprotein, VspK	1 (3%)	Buchenau et al 2010, Lysnyansky et al 1996, Nussbaum et al 2002
trmFO_2		Methylenetetrahydrofolate--tRNA-(uracil-5-)-methyltransferase TrmFO	1 (3%)	Xu et al 2022
group_22	vspK_1	variable surface lipoprotein, VspK	1 (3%)	Buchenau et al 2010, Lysnyansky et al 1996, Nussbaum et al 2002
group_23	vspK_2	variable surface lipoprotein, VspK	1 (3%)	Buchenau et al 2010, Lysnyansky et al 1996, Nussbaum et al 2002
group_26	vspK_2	variable surface lipoprotein, VspK	1 (3%)	Buchenau et al 2010, Lysnyansky et al 1996, Nussbaum et al 2002
vspK_2		variable surface lipoprotein, VspK	1 (3%)	Buchenau et al 2010, Lysnyansky et al 1996, Nussbaum et al 2002
group_487		putative lipoprotein, S41B peptidase family	1 (3%)	Premachandre et al 2024
vspK		variable surface lipoprotein, VspK	1 (3%)	Buchenau et al 2010, Lysnyansky et al 1996, Nussbaum et al 2002
group_545	DrugE2	drug exporter-2 (DrugE2) ABC transporter family, permease/ATP-binding protein	1 (3%)	Premachandre et al 2024
group_603		putative lipoprotein, S41B peptidase family	1 (3%)	Premachandre et al 2024
mb-mp81_2		membrane lipoprotein P81	1 (3%)	Premachandre et al 2024
group_7	vspO	variable surface lipoprotein, VspO	1 (3%)	Buchenau et al 2010, Lysnyansky et al 1996, Nussbaum et al 2002
group_76		putative type I restriction modification system, S subunit	1 (3%)	Premachandre et al 2024
References
Rasheed MA, Qi J, Zhu X, Chenfei H, Menghwar H, Khan FA, Zhao G, Zubair M, Hu C, Chen Y, Chen H, Guo A. Comparative Genomics of Mycoplasma bovis Strains Reveals That Decreased Virulence with Increasing Passages Might Correlate with Potential Virulence-Related Factors. Front Cell Infect Microbiol. 2017 May 11;7:177. doi: 10.3389/fcimb.2017.00177. PMID: 28553620; PMCID: PMC5426083.
Xu QY, Pan Q, Wu Q, Xin JQ. Mycoplasma Bovis adhesins and their target proteins. Front Immunol. 2022 Oct 20;13:1016641. doi: 10.3389/fimmu.2022.1016641. PMID: 36341375; PMCID: PMC9630594.
Premachandre CK, Vaz PK, Sharma S, Kanci Condello A, Browning GF, Wawegama NK.2024.Genes required for survival and proliferation of Mycoplasma bovis in association with host cells. Appl Environ Microbiol90:e00687-24.https://doi.org/10.1128/aem.00687-24
Hegde S, Rosengarten R, Chopra-Dewasthaly R. Disruption of the pdhB pyruvate dehydrogenase [corrected] gene affects colony morphology, in vitro growth and cell invasiveness of Mycoplasma agalactiae. PLoS One. 2015 Mar 23;10(3):e0119706. doi: 10.1371/journal.pone.0119706. Erratum in: PLoS One. 2015 Jun 19;10(6):e0131134. doi: 10.1371/journal.pone.0131134. PMID: 25799063; PMCID: PMC4370745.
Buchenau I, Poumarat F, Le Grand D, Linkner H, Rosengarten R, Hewicker-Trautwein M. Expression of Mycoplasma bovis variable surface membrane proteins in the respiratory tract of calves after experimental infection with a clonal variant of Mycoplasma bovis type strain PG45. Res Vet Sci. 2010 Oct;89(2):223-9. doi: 10.1016/j.rvsc.2010.03.014. Epub 2010 Mar 29. PMID: 20350734.
Lysnyanksy I, Yogev D. Phenotypic switching of Variable Surface Lipoproteins in Mycoplasma bovis Involves High-Frequency Chromosomal Rearrangements. Journal of Bacteriology 1996 Vol. 178 Issue 18 Pages 5395-5401. PMCID: PMC178356
Nussbaum S, Lysnyansky I, Sachse K, Levisohn S, Yogev D. Extended repertoire of genes encoding variable surface lipoproteins in Mycoplasma bovis strains. Infect Immun. 2002 Apr;70(4):2220-5. doi: 10.1128/IAI.70.4.2220-2225.2002. PMID: 11895991; PMCID: PMC127842.
